# Supplementary material for: Synthesis, Evaluation of Biological Activity, and Structure–Activity Relationships of New Amidrazone Derivatives Containing Cyclohex-1-ene-1-Carboxylic Acid
Source: Molecules. 2025 Apr 21;30(8):1853. doi: 10.3390/molecules30081853 (PMC12029444; doi:10.3390/molecules30081853)
Supplement: Supplementary file 1 [file molecules-30-01853-s001.zip]

Archive with 1 entries (1 files):
- molecules-3571035-supplementary.pdf
